# Supplementary material for: Mannose-Functionalized Chitosan-TPGS/Tween 80 Nanocarriers for Macrophage Targeting: Enhanced Piperine Delivery to Potentiate Anti-Inflammatory and Antioxidant Therapy
Source: Antioxidants (Basel). 2026 Apr 28;15(5):559. doi: 10.3390/antiox15050559 (PMC13203094; doi:10.3390/antiox15050559)
Supplement: Supplementary file 1 [file antioxidants-15-00559-s001.zip]

Archive with 1 entries (1 files):
- antioxidants-4214827-supplementary.pdf
